# Supplementary material for: Quantitative RNAseq analysis of Ugandan KS tumors reveals KSHV gene expression dominated by transcription from the LTd downstream latency promoter
Source: PLoS Pathog. 2018 Dec 17;14(12):e1007441. doi: 10.1371/journal.ppat.1007441 (PMC6312348; doi:10.1371/journal.ppat.1007441)
Supplement: S3 Table — (XLS) [file ppat.1007441.s007.xls]

## Sheet: Reads and normalization
S3 Table - KSHV read count, normalization and calculation of primary transcripts for 41 KS tumors
KSHV reads mapped to the NCBI Ref Seq NC_009333 fasta using BOWTIE2 and TOPHAT2, unstranded, minimum intron length "70", maximum intron length "5000 and quantitated using HTSEQ (ver 0.6) with "intersection(non-empty) setting with the UCDS feature file KSHV NC_009333 UCDS ver 020116.gff, featuretype=UCDS; IDattribute=gene
41 Ugandan KS tumors
Section A: Quantitated Reads				(A9:AS119)
Section B: Reads per thousand base pairs (RPK)				(AU8:CJ116)
Section C: Transcripts per million (TPM)				(CL1:EA116
Section D: Primary transcripts (TPM)				(CL240:EA349)
																																														Section B: Reads per thousand base pairs (RPK)
Section A: Quantitated Reads																																															Reads per Kilobase (RPK) function)
genome position				001-B	001-C	003C	004-D	005-C	006-B	006-C	007-B	008-B	008-C	009-B	010-B	010-C	011-C	011-D	012-C	012-D	013-B	013-C	014-B	015-B	018-B	020-B	022-B	023-B	024-B	026-B	026-C	028-B	028-D	029-B	029-C	030-B	030-C	032-B	034-B	037-B	088-C	092-C	099-C	101-C			001-B	001-C	003C
start	stop	size	UCDS feature	Reads	Reads	Reads	Reads	Reads	Reads	Reads	Reads	Reads	Reads	Reads	Reads	Reads	Reads	Reads	Reads	Reads	Reads	Reads	Reads	Reads	Reads	Reads	Reads	Reads	Reads	Reads	Reads	Reads	Reads	Reads	Reads	Reads	Reads	Reads	Reads	Reads	Reads	Reads	Reads	Reads			RPK	RPK	RPK
105	747	643	K1	11	5	0	1	0	153	43	0	0	0	4	0	0	0	0	0	7	21	39	0	0	1	709	0	0	9	5	6	0	0	3	0	0	0	0	0	0	0	0	0	50		K1	17.1073	7.77605	0
1096	1985	890	ORF4a	20	3	3	8	0	134	41	0	5	3	0	0	0	0	2	0	4	52	70	0	0	0	494	0	44	20	13	7	0	0	1	0	0	23	0	2	2	0	0	12	49		ORF4a	22.4719	3.37079	3.37079
2595	2764	170	ORF4b	12	5	4	1	0	274	76	1	0	3	0	10	0	0	0	0	4	33	32	0	1	0	775	0	21	13	5	7	0	0	3	2	1	8	0	0	0	0	0	5	40		ORF4b	70.5882	29.4118	23.5294
3179	6577	3399	ORF6	51	37	9	21	0	87	22	12	15	21	0	112	0	8	40	0	16	238	359	4	49	4	263	0	375	321	12	27	3	4	67	23	0	23	13	2	2	7	4	18	21		ORF6	15.0044	10.8856	2.64784
6980	8618	1639	ORF7	10	3	0	1	0	0	8	0	6	4	0	3	0	1	2	0	4	25	62	0	0	0	34	0	11	14	4	6	0	0	0	0	0	7	0	1	0	0	0	14	4		ORF7	6.10128	1.83038	0
8681	11202	2522	ORF8	7	8	0	4	0	26	14	2	0	2	0	5	0	0	4	0	0	52	113	2	10	2	80	4	98	13	2	5	0	0	4	4	4	20	6	0	0	1	0	4	4		ORF8	2.77557	3.17209	0
11329	14367	3039	ORF9	15	31	2	10	0	83	41	2	5	18	0	47	0	0	26	0	7	150	299	0	48	2	265	0	293	116	3	8	2	0	29	6	0	27	4	6	2	2	1	13	12		ORF9	4.93583	10.2007	0.658111
14485	15522	1038	ORF10	12	26	2	11	0	44	16	8	8	4	0	43	0	6	22	0	7	99	170	0	29	3	201	2	193	104	4	6	3	0	32	6	2	20	3	7	3	1	1	7	26		ORF10	11.5607	25.0482	1.92678
15791	16979	1189	ORF11	114	144	18	24	0	818	281	15	83	44	15	74	0	9	44	0	117	1247	2439	2	125	2	1494	17	590	521	41	46	14	0	84	45	45	324	23	6	7	13	5	170	250		ORF11	95.8789	121.11	15.1388
17227	17841	615	K2	357	866	61	29	1	3837	1677	22	236	88	52	89	5	29	55	0	488	4976	5915	10	233	20	11486	29	942	5071	121	150	43	0	252	84	114	371	8	14	146	64	4	704	855		K2	580.488	1408.13	99.187
18114	18519	406	ORF2	0	2	0	0	0	31	14	0	0	0	0	4	0	1	1	0	0	11	31	0	2	1	23	4	6	46	0	1	0	0	3	0	0	2	0	0	2	0	0	2	0		ORF2	0	4.92611	0
18574	19542	969	K3	17	16	0	10	0	7	5	2	1096	6	0	34	0	11	20	0	0	168	132	0	12	0	52	3	103	245	8	4	4	0	9	4	0	2	4	5	2	5	0	8	10		K3	17.5439	16.5119	0
20023	21036	1014	ORF70	1	5	2	4	0	9	0	2	1727	1	0	14	0	1	6	0	0	49	65	2	8	2	7	2	39	131	0	1	0	0	4	2	0	8	0	0	0	0	1	1	0		ORF70	0.986193	4.93097	1.97239
21480	21764	285	K4	9	8	3	8	0	29	3	8	754	9	3	35	0	8	15	0	0	498	301	0	18	0	29	4	141	78	3	5	3	0	30	8	0	1	4	2	0	1	3	3	3		K4	31.5789	28.0702	10.5263
22117	22461	345	K4.1	4	0	1	8	0	7	0	4	658	0	1	16	0	3	9	0	1	95	91	2	13	1	15	2	101	43	0	4	0	0	14	1	0	0	3	6	0	1	0	0	6		K4.1	11.5942	0	2.89855
22530	22835	306	K4.2A	2	6	1	8	0	4	0	0	591	2	0	9	0	2	7	0	0	18	35	2	9	0	5	4	62	20	2	0	0	0	10	0	0	1	3	1	0	0	0	1	0		K4.2A	6.53595	19.6078	3.26797
22885	23078	194	K4.2	0	0	0	0	0	0	1	0	380	3	0	0	0	0	0	0	0	4	2	0	2	0	3	1	5	5	1	0	0	0	1	0	0	7	0	0	1	0	0	0	0		K4.2	0	0	0
23128	24180	1053	LIR1-repeat	132	416	9	6	1	83	65	5	456	25	7	9	0	1	8	0	250	186	399	1	170	0	144	10	237	285	62	51	12	0	127	34	41	484	0	2	44	16	1	535	520		LIR1-repeat	125.356	395.062	8.54701
24230	24808	579	DR1-repeat	44	73	5	8	0	189	114	6	432	8	1	9	2	28	62	0	1	452	755	2	7	0	300	1	526	80	35	5	0	2	61	12	0	3	20	22	0	3	2	2	74		DR1-repeat	75.9931	126.079	8.63558
24858	25045	188	DR2-repeat	3	10	1	1	0	12	17	2	61	1	0	3	0	9	7	0	0	47	90	0	1	0	61	1	109	16	1	2	0	0	11	4	1	2	1	2	0	0	0	0	18		DR2-repeat	15.9574	53.1915	5.31915
25095	25569	475	OLAP	20	43	5	17	0	57	40	6	853	19	0	30	0	54	78	0	2	434	638	5	9	5	133	6	469	114	11	6	4	0	34	9	2	14	36	15	0	5	2	1	113		OLAP	42.1053	90.5263	10.5263
25865	26635	771	K5	99	477	12	31	0	415	308	18	6324	22	12	63	2	74	132	1	88	1418	2288	0	93	16	1274	44	2191	1544	33	41	7	0	46	11	6	80	25	13	27	21	0	540	836		K5	128.405	618.677	15.5642
27289	27576	288	K6	4	6	1	0	0	0	0	0	523	11	1	13	0	36	61	0	0	232	297	0	9	0	24	3	143	25	1	3	0	0	1	0	0	2	15	7	0	11	0	10	6		K6	13.8889	20.8333	3.47222
27693	28818	1126	K7	5	9	2	12	0	3	2	2	1304	18	1	60	0	140	205	0	6	637	917	2	4	0	88	23	342	71	5	0	0	0	9	3	0	11	54	17	0	17	0	34	23		K7	4.4405	7.9929	1.7762
28868	29895	1028	PAN	1059	2021	369	709	2	416	2	803	1621	730	58	2202	4	902	1618	4	12	7720	8284	235	1850	117	1974	659	57157	5106	285	522	457	18	3044	893	34	130	776	628	4	363	62	431	221		PAN	1030.16	1965.95	358.949
30242	30769	528	ORF16	2	5	0	0	0	0	0	0	608	0	0	0	0	0	3	0	0	5	12	0	1	0	2	0	55	4	0	0	0	0	0	0	0	6	0	0	2	0	0	3	1		ORF16	3.78788	9.4697	0
30920	31786	867	ORF17.5	6	27	0	16	0	6	2	8	2054	7	2	117	0	12	52	0	2	107	183	8	34	0	16	25	2634	43	2	0	6	0	53	10	6	52	32	20	4	5	0	44	10		ORF17.5	6.92042	31.1419	0
31838	32524	687	ORF17	2	4	0	2	0	0	0	0	1296	4	2	14	0	1	4	0	0	25	37	2	6	0	9	0	230	18	2	0	2	0	2	0	8	45	0	1	0	0	0	30	3		ORF17	2.91121	5.82242	0
32605	32967	363	ORF18	2	0	0	2	0	1	0	0	808	1	0	7	0	4	1	0	2	4	10	2	9	0	2	1	37	7	0	0	0	0	1	2	5	18	0	0	0	1	0	5	1		ORF18	5.50964	0	0
33535	34709	1175	ORF19	10	4	0	9	0	0	0	0	668	1	0	13	0	1	9	0	2	18	32	2	8	0	7	0	33	16	2	6	0	0	0	0	5	40	1	0	0	0	0	40	2		ORF19	8.51064	3.40426	0
35049	35401	353	ORF20	0	1	0	0	0	0	0	0	3	0	0	0	0	0	0	0	0	1	6	0	2	0	0	0	6	1	0	0	0	0	0	0	0	15	0	0	0	0	0	13	0		ORF20	0	2.83286	0
35672	37147	1476	ORF21	2	4	0	2	0	2	0	0	0	2	0	4	0	0	6	0	0	21	55	1	10	0	4	0	27	10	2	0	0	0	3	0	10	37	0	0	0	2	0	22	3		ORF21	1.35501	2.71003	0
37212	39351	2140	ORF22	2	14	2	8	0	2	0	0	11	6	0	35	0	0	24	0	0	38	75	0	19	0	15	2	93	27	0	0	2	0	6	0	11	42	8	10	0	2	0	17	8		ORF22	0.934579	6.54206	0.934579
39401	40615	1215	ORF23	0	3	0	0	0	4	2	2	1	0	1	7	0	2	4	0	2	20	16	0	10	0	13	0	29	23	0	0	2	0	2	0	23	101	2	0	0	2	0	37	3		ORF23	0	2.46914	0
40665	42636	1972	ORF24	0	15	2	5	0	0	0	2	11	2	1	5	0	0	2	0	0	26	33	0	10	0	8	0	35	20	0	0	0	0	4	0	32	97	0	0	2	0	1	64	1		ORF24	0	7.60649	1.0142
43041	46982	3942	ORF25	2	19	0	6	0	4	2	6	28	9	0	22	0	4	8	0	0	67	158	0	26	2	12	2	166	44	0	0	0	0	9	4	14	140	5	4	0	2	0	42	12		ORF25	0.507357	4.81989	0
47032	47873	842	ORF26	1	12	0	4	0	2	0	4	2	2	0	33	0	0	10	0	0	26	66	2	21	0	0	2	137	21	0	0	2	0	6	0	0	19	9	0	0	0	0	17	0		ORF26	1.18765	14.2518	0
47973	48845	873	ORF27	7	10	4	9	0	2	0	2	2	7	0	73	0	16	34	0	0	57	93	5	16	2	0	2	196	47	2	2	0	0	8	2	0	23	13	5	0	2	0	16	7		ORF27	8.01833	11.4548	4.5819
49091	49399	309	ORF28	0	0	0	0	0	0	0	0	0	0	0	2	0	0	2	0	0	0	9	0	0	0	0	0	14	4	0	0	0	0	0	0	2	15	0	0	0	0	0	11	0		ORF28	0	0	0
49462	50517	1056	ORF29B	2	3	0	0	0	3	0	2	4	0	0	6	0	1	5	0	0	15	29	0	2	0	0	0	59	16	0	0	1	0	2	0	22	43	0	4	0	0	0	39	0		ORF29B	1.89394	2.84091	0
50723	50952	230	ORF30	1	9	0	1	0	0	0	0	2	0	0	4	0	0	4	0	0	10	28	0	3	0	0	0	39	14	0	1	0	0	1	0	0	8	2	0	0	0	0	3	0		ORF30	4.34783	39.1304	0
51002	51452	451	ORF31	1	10	0	2	0	0	0	0	3	0	0	12	0	1	1	0	0	20	51	2	9	0	2	0	65	26	0	0	0	0	3	2	2	13	2	0	0	0	0	13	2		ORF31	2.21729	22.1729	0
51537	52860	1324	ORF32	5	18	2	2	0	2	0	2	5	4	0	21	0	1	16	0	0	56	127	3	15	0	8	1	227	85	2	2	0	0	14	3	2	25	7	0	0	3	0	14	2		ORF32	3.77644	13.5952	1.51057
52910	53865	956	ORF33	9	12	0	9	0	3	0	3	0	6	0	43	0	7	25	0	0	132	165	1	27	2	1	3	326	155	0	2	2	0	41	7	2	30	11	5	0	2	0	20	0		ORF33	9.41423	12.5523	0
54176	54665	490	ORF29A	4	2	2	0	0	0	0	0	0	0	1	1	0	0	2	0	0	9	5	0	1	0	0	1	11	8	0	4	0	0	3	0	2	10	1	1	2	0	0	1	0		ORF29A	8.16327	4.08163	4.08163
54774	55688	915	ORF34	2	1	0	0	0	0	0	0	3	2	0	3	0	0	0	0	2	10	24	0	4	0	0	0	23	22	1	1	0	0	0	0	3	16	0	2	0	0	0	2	0		ORF34	2.18579	1.0929	0
55738	56075	338	ORF35	5	13	0	5	0	0	0	3	2	0	0	25	0	1	4	0	0	21	61	0	13	0	6	0	57	84	1	1	2	0	17	2	1	17	0	0	0	0	0	5	2		ORF35	14.7929	38.4615	0
56190	57269	1080	ORF36	20	47	6	12	0	2	2	8	3	9	2	79	0	7	25	0	2	119	166	3	45	0	10	4	202	289	8	8	3	0	60	6	16	53	0	0	0	6	0	16	4		ORF36	18.5185	43.5185	5.55556
57409	58396	988	ORF37	32	35	7	17	0	1	0	5	12	24	4	60	0	5	24	0	1	125	219	8	63	0	7	2	241	414	12	18	2	2	64	16	2	40	9	4	0	10	2	16	7		ORF37	32.3887	35.4251	7.08502
58446	58972	527	ORF38	25	73	19	14	0	0	0	15	7	16	6	73	0	7	55	0	2	132	143	8	50	4	8	10	291	458	8	9	12	0	99	24	6	21	4	22	0	13	0	14	9		ORF38	47.4383	138.52	36.0531
59072	60274	1203	ORF39	7	7	4	3	0	2	0	4	10	8	2	19	0	7	7	0	4	90	113	2	23	2	11	8	166	81	4	2	0	0	28	4	92	322	6	1	4	6	0	74	4		ORF39	5.81879	5.81879	3.32502
60407	61780	1374	ORF40A	10	23	2	0	0	0	2	3	31	2	0	5	0	0	3	0	2	23	26	0	7	0	6	0	72	41	2	6	2	0	11	2	37	383	0	1	0	0	0	76	10		ORF40A	7.27802	16.7394	1.4556
61926	62543	618	ORF41	5	5	0	1	0	0	2	2	10	2	0	4	0	0	4	0	7	39	37	0	7	0	7	0	56	47	3	2	0	0	1	4	18	157	0	0	0	0	0	36	10		ORF41	8.09061	8.09061	0
62644	63235	592	ORF42	18	20	0	2	0	2	0	3	14	1	0	7	0	10	5	0	4	35	28	0	7	1	6	2	98	54	7	6	0	0	25	11	44	229	0	1	0	1	0	41	5		ORF42	30.4054	33.7838	0
63444	64991	1548	ORF43	19	10	2	4	0	2	4	0	55	0	0	1	0	0	2	0	2	44	52	2	14	1	17	0	104	17	9	7	2	0	23	2	70	542	0	2	0	0	0	110	7		ORF43	12.2739	6.45995	1.29199
65052	67357	2306	ORF44	25	35	2	4	0	6	4	4	38	2	6	3	0	1	4	0	6	76	60	2	26	1	32	2	175	114	6	13	2	0	39	14	56	619	2	0	0	3	0	76	29		ORF44	10.8413	15.1778	0.867303
67452	68675	1224	ORF45	97	160	18	28	0	8	14	30	53	25	13	116	0	25	63	0	58	470	743	3	224	2	118	13	556	611	25	39	2	0	181	46	82	522	8	16	39	14	5	102	27		ORF45	79.2484	130.719	14.7059
68963	69503	541	ORF46	35	50	2	5	0	3	2	3	14	9	0	9	0	4	13	0	6	101	165	2	34	0	34	2	123	88	8	19	0	0	35	8	20	203	5	2	7	2	0	28	6		ORF46	64.695	92.4214	3.69686
69611	70014	404	ORF47	21	25	0	1	0	0	1	1	22	1	0	4	2	2	1	0	7	71	104	0	17	0	28	0	79	70	5	8	0	0	12	11	14	170	1	2	6	1	0	26	9		ORF47	51.9802	61.8812	0
70272	71480	1209	ORF48	41	41	2	5	0	0	2	1	21	2	3	7	0	0	2	0	17	135	174	0	53	1	53	0	203	100	17	18	0	0	55	21	35	310	1	4	23	2	0	51	15		ORF48	33.9123	33.9123	1.65426
71729	72637	909	ORF49	64	94	1	7	0	14	12	4	17	0	6	12	0	4	11	0	23	105	144	0	26	5	75	4	334	137	14	38	6	0	126	43	32	309	2	6	9	6	0	55	12		ORF49	70.407	103.41	1.10011
72687	74688	2002	ORF50	179	185	10	11	0	15	21	20	59	15	6	35	0	3	19	0	75	491	687	5	202	6	290	7	975	498	45	83	4	0	347	100	98	758	11	8	44	12	2	104	37		ORF50	89.4106	92.4076	4.995
74949	75422	474	K8a	85	144	11	21	0	11	0	61	40	29	10	157	2	21	61	0	8	709	792	15	240	8	106	9	476	1923	19	53	6	0	312	64	29	221	7	9	18	32	5	49	39		K8a	179.325	303.797	23.2068
75570	75662	93	K8b	19	36	4	6	0	4	3	6	10	5	2	23	0	5	6	0	2	166	184	3	65	1	16	1	127	474	3	14	0	0	93	10	8	40	5	4	5	7	0	16	9		K8b	204.301	387.097	43.0108
76014	76254	241	K8.1	13	23	18	1	0	2	0	5	7	7	3	30	0	6	14	0	4	66	87	0	25	0	9	3	110	133	1	6	3	0	34	12	10	72	2	5	2	2	0	10	6		K8.1	53.9419	95.4357	74.6888
76901	77296	396	ORF52	2	12	4	4	0	2	2	1	14	0	0	43	0	0	16	0	4	44	46	2	14	4	5	0	126	30	2	0	1	0	22	8	26	166	1	7	0	5	0	21	9		ORF52	5.05051	30.303	10.101
77432	77764	333	ORF53	2	6	0	2	0	2	1	0	7	2	0	4	0	0	11	0	2	24	20	0	4	0	1	2	76	6	0	2	0	0	0	0	26	108	2	1	0	0	0	17	4		ORF53	6.00601	18.018	0
77835	78722	888	ORF54	24	43	0	3	0	0	0	0	17	0	2	7	0	4	7	0	6	75	112	0	16	2	9	0	89	87	8	8	2	0	10	4	39	297	0	2	0	2	0	27	4		ORF54	27.027	48.4234	0
78864	79513	650	ORF55	4	9	0	0	0	0	0	2	11	4	0	7	0	2	4	0	0	21	39	0	4	0	3	6	100	18	0	4	2	0	15	4	26	253	2	2	0	0	0	22	4		ORF55	6.15385	13.8462	0
79831	82066	2236	ORF56	10	16	0	9	0	4	3	4	27	3	0	6	0	4	5	0	0	47	37	0	6	0	7	2	84	37	0	8	4	0	7	0	53	529	2	0	0	2	1	55	10		ORF56	4.47227	7.15564	0
82326	83644	1319	ORF57	176	279	70	51	0	21	6	39	39	26	16	303	0	56	137	0	6	861	1015	31	172	15	58	18	931	2492	31	90	22	3	466	103	43	362	34	19	4	45	16	71	43		ORF57	133.434	211.524	53.0705
83960	85309	1350	vIRF-1	6	8	1	8	0	3	6	0	17	1	0	8	0	2	4	0	0	59	65	0	6	0	8	0	72	26	0	4	0	0	10	2	37	381	2	2	0	1	0	41	6		vIRF-1	4.44444	5.92593	0.740741
86174	88442	2269	vIRF-4	16	63	2	11	0	16	22	4	174	16	2	88	0	5	32	0	11	874	445	2	54	2	63	4	305	251	3	4	4	0	52	4	427	2483	5	10	2	7	2	303	57		vIRF-4	7.05156	27.7655	0.881446
89700	90945	1246	vIRF-3	23	73	3	8	0	28	20	5	164	1	0	21	0	5	8	0	6	56	78	1	38	0	47	4	232	77	6	12	10	0	21	4	324	1954	1	0	2	6	0	230	72		vIRF-3	18.4591	58.5875	2.4077
92066	93620	1555	vIRF-2	13	65	0	2	0	19	18	3	128	5	2	8	0	4	3	0	6	46	63	2	22	0	41	3	133	48	5	6	2	0	20	2	215	1808	2	0	0	0	0	87	72		vIRF-2	8.36013	41.8006	0
94577	95650	1074	ORF58	72	214	28	58	0	53	19	35	145	59	10	304	0	41	143	0	1	688	951	24	171	10	52	27	1012	771	7	49	14	0	209	54	92	1029	41	21	0	27	1	87	39		ORF58	67.0391	199.255	26.0708
95700	96658	959	ORF59	56	181	8	39	0	14	12	14	86	24	6	183	0	29	105	0	4	493	757	34	144	3	29	11	899	546	12	32	18	4	115	58	120	932	27	21	2	19	0	85	43		ORF59	58.3942	188.738	8.34202
96976	97893	918	ORF60	15	52	0	7	0	16	10	5	72	9	0	38	0	2	29	0	2	121	214	3	61	0	20	6	268	129	2	11	9	0	18	8	88	725	1	4	0	6	0	61	42		ORF60	16.3399	56.6449	0
97922	98399	478	ORF61	7	20	0	8	0	5	10	2	28	1	0	9	0	3	9	0	2	61	80	3	11	0	5	3	81	45	0	5	0	0	12	0	29	342	0	0	0	0	0	18	6		ORF61	14.6444	41.841	0
100458	101171	714	ORF62	6	24	0	1	0	1	15	0	43	3	0	5	0	1	4	0	0	12	21	0	8	1	12	0	63	2	0	6	1	0	3	1	51	496	0	2	0	0	0	29	7		ORF62	8.40336	33.6134	0
101495	104100	2606	ORF63	12	65	2	6	0	23	13	0	165	0	0	3	0	2	8	0	4	19	53	1	18	0	32	2	136	13	0	6	4	0	28	7	115	1472	0	0	0	1	0	61	41		ORF63	4.60476	24.9424	0.76746
104150	111927	7778	ORF64	43	168	6	13	0	66	80	1	415	3	0	27	0	11	15	0	13	103	167	12	45	2	77	7	504	68	17	22	14	0	83	19	326	4128	4	4	0	2	0	134	78		ORF64	5.52841	21.5994	0.771407
112037	112549	513	ORF65	39	109	3	11	0	31	29	10	84	10	2	64	0	6	27	0	16	57	93	8	83	2	47	5	344	48	10	20	12	0	92	30	92	813	11	11	4	8	4	52	50		ORF65	76.0234	212.476	5.84795
112651	113799	1149	ORF66	41	152	4	7	0	48	31	0	188	11	0	52	0	11	21	0	17	82	113	3	107	7	70	5	372	79	14	18	13	0	137	30	137	1597	6	4	6	2	0	61	68		ORF66	35.6832	132.289	3.48129
113957	114614	658	ORF67	25	100	0	7	0	10	19	4	84	1	0	14	0	4	12	0	18	44	61	8	33	0	38	4	184	23	10	9	0	1	57	17	79	793	2	0	2	0	0	26	32		ORF67	37.9939	151.976	0
114808	114911	104	ORF67A	4	15	1	0	0	5	3	0	20	0	0	5	0	0	1	0	4	11	14	1	11	0	6	0	32	4	3	1	0	1	17	2	17	172	2	0	0	1	0	16	15		ORF67A	38.4615	144.231	9.61538
115108	116295	1188	ORF68	31	125	0	3	0	30	17	4	198	2	0	20	0	6	14	0	23	45	80	6	63	0	65	3	202	64	12	6	10	0	81	25	170	1514	4	0	0	0	0	71	94		ORF68	26.0943	105.219	0
116544	117452	909	ORF69	29	151	2	5	0	38	26	7	233	10	2	20	0	14	18	0	49	64	127	15	71	0	66	5	219	68	4	17	0	0	99	25	104	1130	3	0	5	2	2	38	78		ORF69	31.9032	166.117	2.20022
118025	118207	183	K12A	2250	8728	230	76	0	1617	658	96	1570	795	174	531	2	66	179	0	6007	3198	7492	20	2959	21	3356	291	5066	6228	977	923	247	2	2039	636	596	6742	37	109	939	117	1	5018	4279		K12A	12295.1	47694	1256.83
118257	118490	234	DR5repeat	9057	40007	494	167	2	8787	3774	166	2707	759	195	1506	10	53	200	0	7014	6036	13571	32	6005	50	10376	421	14851	17009	4086	3465	480	21	4055	1114	1199	12381	86	294	1759	157	7	7253	18329		DR5repeat	38705.1	170970	2111.11
118540	118845	306	DR6repeat	2141	6011	98	79	0	869	471	62	1279	520	146	422	1	42	95	1	5890	2235	5026	16	2109	22	1659	167	4608	2414	1165	786	90	6	1079	293	126	1210	26	106	456	88	1	4035	1630		DR6repeat	6996.73	19643.8	320.261
119048	122159	3112	mIRregion	742	3016	58	20	1	611	394	44	2273	176	64	54	2	27	51	0	1513	972	2270	4	1230	9	1071	127	1964	1950	337	301	74	2	799	261	286	3131	16	61	269	40	0	2190	2357		mIRregion	238.432	969.152	18.6375
122393	122959	567	ORF71	715	2140	86	21	0	520	241	32	806	133	53	97	2	18	52	2	1037	1146	1763	18	624	12	687	90	884	1414	340	250	76	0	577	176	196	1968	17	27	180	62	0	1804	1557		ORF71	1261.02	3774.25	151.675
123042	123815	774	ORF72	896	2726	69	30	0	577	285	56	1094	117	64	118	0	36	55	0	1246	1331	2520	12	864	24	994	73	1388	1726	436	350	71	2	638	261	260	2907	21	42	168	41	1	2086	1976		ORF72	1157.62	3521.96	89.1473
123843	124054	212	K12Aa	1973	7328	218	44	0	1976	842	75	1921	602	163	341	2	40	128	2	4898	2807	6529	7	2181	41	2805	221	3835	5130	873	795	237	5	1516	455	507	5360	24	69	685	127	0	4518	4852		K12Aa	9306.6	34566	1028.3
124104	124783	680	ORF73a	135	265	13	7	0	68	24	3	48	12	6	5	2	8	8	0	214	324	669	4	55	4	206	4	137	243	76	55	11	0	59	35	32	656	2	4	8	3	0	197	219		ORF73a	198.529	389.706	19.1176
126456	127446	991	ORF73b	168	291	6	10	0	74	31	6	82	9	4	11	0	2	5	2	284	403	923	2	78	2	280	7	147	269	99	61	6	1	81	43	26	869	4	8	26	6	0	215	378		ORF73b	169.526	293.643	6.05449
																																														ORF73a+b	181.329	332.735	11.3704
128264	129079	816	K14	73	93	0	0	0	2	1	0	6	0	0	2	0	0	5	0	63	31	75	0	4	4	21	0	7	37	41	30	0	0	3	1	13	211	0	0	0	0	0	8	30		K14	89.4608	113.971	0
129520	130548	1029	ORF74	91	202	0	7	0	17	14	0	47	2	0	4	0	1	0	0	157	199	202	2	20	0	45	5	42	99	60	27	2	0	26	9	34	531	1	3	0	0	0	59	56		ORF74	88.4354	196.307	0
130699	134589	3891	ORF75	7991	20440	436	719	4	4476	3839	261	4910	1003	375	609	34	180	536	6	13831	35269	44418	89	6535	88	6628	555	12812	10058	4147	2899	370	17	5618	1887	5110	46823	913	766	1883	193	49	12982	10626		ORF75	2053.71	5253.15	112.053
134824	135287	464	K15a	600	1747	17	54	0	335	300	12	453	77	32	37	2	16	59	0	92	2775	3871	10	507	7	575	49	1276	832	292	234	25	0	394	148	0	0	58	58	117	15	1	1782	1826		K15a	1293.1	3765.09	36.6379
136155	136397	243	K15b	235	717	11	17	0	102	111	2	216	22	10	8	2	5	30	1	0	1408	1792	2	283	1	234	17	606	390	98	98	15	0	139	51	0	0	17	6	33	13	1	753	806		K15b	967.078	2950.62	45.2675
136683	136899	217	K15c	172	513	7	14	0	74	50	10	139	8	2	12	1	3	10	0	0	835	1213	0	127	1	149	12	431	223	89	62	5	0	85	43	0	0	3	4	18	5	0	230	299		K15c	792.627	2364.06	32.2581
			KSHV-mapped reads	40446	134856	3491	3060	13	38605	18703	2549	53177	8386	2303	11376	88	2548	5928	28	62240	104164	158924	822	39173	676	66210	4348	146773	97610	18393	15978	3534	116	32373	9753	14930	139580	2825	3136	10232	2432	210	73606	75915		mapped reads	40446	134856	3491
				001-B	001-C	003C	004-D	005-C	006-B	006-C	007-B	008-B	008-C	009-B	010-B	010-C	011-C	011-D	012-C	012-D	013-B	013-C	014-B	015-B	018-B	020-B	022-B	023-B	024-B	026-B	026-C	028-B	028-D	029-B	029-C	030-B	030-C	032-B	034-B	037-B	088-C	092-C	099-C	101-C			001-B	001-C	003C
			UCDS reads mapped	30683	101593	2507	2684	11	27361	14262	2094	42982	5678	1555	8971	77	2190	5005	19	43694	85423	126007	724	28819	548	50718	3081	127603	73209	14129	11957	2466	91	24281	7401	12090	113626	2531	2564	6977	1672	188	48616	53537
			% UCDS vs mapped	0.758616	0.753344	0.718132	0.877124	0.846154	0.708742	0.762551	0.821499	0.808282	0.677081	0.675206	0.78859	0.875	0.859498	0.844298	0.678571	0.702024	0.820082	0.792876	0.880779	0.735685	0.810651	0.766017	0.708602	0.86939	0.750015	0.768173	0.748341	0.697793	0.784483	0.750039	0.758843	0.809779	0.814056	0.895929	0.817602	0.68188	0.6875	0.895238	0.66049	0.705223
[truncated: 80 more columns]
