# Supplementary material for: Quantitative RNAseq analysis of Ugandan KS tumors reveals KSHV gene expression dominated by transcription from the LTd downstream latency promoter
Source: PLoS Pathog. 2018 Dec 17;14(12):e1007441. doi: 10.1371/journal.ppat.1007441 (PMC6312348; doi:10.1371/journal.ppat.1007441)
Supplement: S1 File — All BAM and HTSEQ read count files for the 41 KS tumors are available at the GEO website (NIH), accession #GSE116160. ORF75 sequences were deposited at Genbank with accession numbers MH997408-MH997431. (GFF) [file ppat.1007441.s009.gff]

##gff-version 3.0							
##sequence-region gi|139472801|ref|NC_009333.1|  1 137969
## K1 N-terminal domain, all K1 isoforms 
gi|139472801|ref|NC_009333.1|	RefSeq	UCDS	105	747	.	+	0	gbkey=UCDS;gene=K1;product=K1				
## ORF4, N-terminal and C-terminal domains, all ORF4 isoforms
gi|139472801|ref|NC_009333.1|	RefSeq	UCDS	1096	1985	.	+	.	gbkey=UCDS;gene=ORF4A;product=ORF4A
gi|139472801|ref|NC_009333.1|	RefSeq	UCDS	2595	2764	.	+	.	gbkey=UCDS;gene=ORF4B;product=ORF4B
## ORF6 normal CDS
gi|139472801|ref|NC_009333.1|	RefSeq	UCDS	3179	6577	.	+	0	gbkey=UCDS;gene=ORF6;product=ORF6
## ORF7 truncated N- and C-term CDS overlap with ORF6 3'NC and ORF8 5'NC
gi|139472801|ref|NC_009333.1|	RefSeq	UCDS	6980	8618	.	+	0	gbkey=UCDS;gene=ORF7;product=ORF7
##  ORF8 truncated N-term overlap with ORF7 CDS/3'NC
## for primary transcript subtract ORF7 UCDS
gi|139472801|ref|NC_009333.1|	RefSeq	UCDS	8681	11202	.	+	0	gbkey=UCDS;gene=ORF8;product=ORF8
## ORF9 normal CDS
## for primary transcript subtract ORF8 UCDS
gi|139472801|ref|NC_009333.1|	RefSeq	UCDS	11329	14367	.	+	0	gbkey=UCDS;gene=ORF9;product=ORF9
## ORF10 truncated C-term overlap with ORF11 5'NC and ORF11 CDS
## for primary transcript subtract ORF9 UCDS
gi|139472801|ref|NC_009333.1|	RefSeq	UCDS	14485	15522	.	+	0	gbkey=UCDS;gene=ORF10;product=ORF10
## ORF11 truncated N-term overlap with ORF10 CDS
## for primary transcript subtract ORF10 UCDS
gi|139472801|ref|NC_009333.1|	RefSeq	UCDS	15791	16979	.	+	0	gbkey=UCDS;gene=ORF11;product=ORF11
## K2 normal CDS
## for primary transcript subtract ORF2 UCDS
gi|139472801|ref|NC_009333.1|	RefSeq	UCDS	17227	17841	.	-	0	gbkey=UCDS;gene=K2;product=K2
## ORF2 truncated C-term overlap with K2 5'NC 
gi|139472801|ref|NC_009333.1|	RefSeq	UCDS	18114	18519	.	-	0	gbkey=UCDS;gene=ORF2;product=ORF2
## K3 normal CDS
gi|139472801|ref|NC_009333.1|	RefSeq	UCDS	18574	19542	.	-	0	gbkey=UCDS;gene=K3;product=K3
## ORF70 normal CDS
gi|139472801|ref|NC_009333.1|	RefSeq	UCDS	20023	21036	.	-	0	gbkey=UCDS;gene=ORF70;product=ORF70
## K4 normal CDS
gi|139472801|ref|NC_009333.1|	RefSeq	UCDS	21480	21764	.	-	0	gbkey=UCDS;gene=K4;product=K4
## K4.1 normal CDS
## for primary transcript subtract K4.2A UCDS
gi|139472801|ref|NC_009333.1|	RefSeq	UCDS	22117	22461	.	-	0	gbkey=UCDS;gene=K4.1;product=K4.1
## K4.2A normal CDS
## C-terminal domain of K4.2
## for primary transcript subtract K4.2 UCDS
gi|139472801|ref|NC_009333.1|	RefSeq	UCDS	22530	22835	.	-	0	gbkey=UCDS;gene=K4.2A;product=K4.2A
## K4.2 normal CDS
## N-terminal domain of K4.2
gi|139472801|ref|NC_009333.1|	RefSeq	UCDS	22885	23078	.	-	0	gbkey=UCDS;gene=K4.2;product=K4.2
## Repeat regions
## LIR1 repeat truncated N-term overlap with K4.2 and C-term overlap with DR1-repeat
gi|139472801|ref|NC_009333.1|	RefSeq	UCDS	23128	24180	.	+	.	gbkey=UCDS;gene=LIR1-repeat
gi|139472801|ref|NC_009333.1|	RefSeq	UCDS	24230	24808	.	+	.	gbkey=UCDS;gene=DR1-repeat
## DR2-repeat truncated N-term overlap with DR1-repeat
gi|139472801|ref|NC_009333.1|	RefSeq	UCDS	24858	25045	.	+	.	gbkey=UCDS;gene=DR2-repeat
##OLAP 3' end of T1.5 truncated N-term overlap with DR2-repeat
gi|139472801|ref|NC_009333.1|	RefSeq	UCDS	25095	25569	.	+	.	gbkey=UCDS;gene=OLAP
## K5 normal CDS
gi|139472801|ref|NC_009333.1|	RefSeq	UCDS	25865	26635	.	-	0	gbkey=UCDS;gene=K5;product=K5
## K6 normal CDS
gi|139472801|ref|NC_009333.1|	RefSeq	UCDS	27289	27576	.	-	0	gbkey=UCDS;gene=K6;product=K6
## K7 5'NC upstream of PAN RNA
gi|139472801|ref|NC_009333.1|	RefSeq	UCDS	27693	28818	.	+	0	gbkey=UCDS;gene=K7;product=K7
##PAN RNA truncated N-term overlap with K7 CDS
gi|139472801|ref|NC_009333.1|	RefSeq	UCDS	28868	29895	.	+	.	gbkey=UCDS;gene=PAN;product=PAN
## ORF16 normal CDS
gi|139472801|ref|NC_009333.1|	RefSeq	UCDS	30242	30769	.	+	0	gbkey=UCDS;gene=ORF16;product=ORF16
## ORF17.5 normal CDS
## overlaps with ORF17 CDS
## primary transcript subtract ORF17 UCDS
gi|139472801|ref|NC_009333.1|	RefSeq	UCDS	30920	31786	.	-	0	gbkey=UCDS;gene=ORF17.5;product=ORF17.5
## ORF17 truncated C-term overlap with ORF17.5 5'NC/CDS
gi|139472801|ref|NC_009333.1|	RefSeq	UCDS	31838	32524	.	-	0	gbkey=UCDS;gene=ORF17;product=ORF17
## ORF18 truncated N-term overlap with ORF17, C-term overlap with  ORF19 CDS/3'NC
gi|139472801|ref|NC_009333.1|	RefSeq	UCDS	32605	32967	.	+	0	gbkey=UCDS;gene=ORF18;product=ORF18
## ORF19 truncated N-term overlap with ORF20, C-term overlap with ORF18 3'NC
## primary transcript subtract ORF20 UCDS
gi|139472801|ref|NC_009333.1|	RefSeq	UCDS	33535	34709	.	-	0	gbkey=UCDS;gene=ORF19;product=ORF19
## ORF20 truncated N-term overlap with ORF21, C-term overlap with ORF19
gi|139472801|ref|NC_009333.1|	RefSeq	UCDS	35049	35401	.	-	0	gbkey=UCDS;gene=ORF20;product=ORF20
## ORF21 truncated N-term overlap with ORF20 CDS and C-term overlap with ORF22 5'NC
gi|139472801|ref|NC_009333.1|	RefSeq	UCDS	35672	37147	.	+	0	gbkey=UCDS;gene=ORF21;product=ORF21
## ORF22 truncated C-term overlap with ORF23
## primary transcript subtract ORF21 UCDS
gi|139472801|ref|NC_009333.1|	RefSeq	UCDS	37212	39351	.	+	0	gbkey=UCDS;gene=ORF22;product=ORF22
## ORF23 normal CDS
## primary transcript subtract ORF24 UCDS
gi|139472801|ref|NC_009333.1|	RefSeq	UCDS	39401	40615	.	-	0	gbkey=UCDS;gene=ORF23;product=ORF23
## ORF24 truncated N-term overlap with ORF25 3'NC, C-term overlap with ORF23
gi|139472801|ref|NC_009333.1|	RefSeq	UCDS	40665	42636	.	-	0	gbkey=UCDS;gene=ORF24;product=ORF24
## ORF25 truncated N-term overlap with ORF24 5' NC, and C-term overlap with ORF26 5'NC 
gi|139472801|ref|NC_009333.1|	RefSeq	UCDS	43041	46982	.	+	0	gbkey=UCDS;gene=ORF25;product=ORF25
## ORF26 truncated C-term overlap with ORF27 5'NC 
## primary transcript subtract ORF25 UCDS
gi|139472801|ref|NC_009333.1|	RefSeq	UCDS	47032	47873	.	+	0	gbkey=UCDS;gene=ORF26;product=ORF26
## ORF27 normal CDS
## primary transcript subtract ORF26 UCDS
gi|139472801|ref|NC_009333.1|	RefSeq	UCDS	47973	48845	.	+	0	gbkey=UCDS;gene=ORF27;product=ORF27
## ORF28 normal CDS
gi|139472801|ref|NC_009333.1|	RefSeq	UCDS	49091	49399	.	+	0	gbkey=UCDS;gene=ORF28;product=ORF28
## ORF29B normal CDS
## potential overlap with alternate spliced forms of ORF28 on opposite strand
gi|139472801|ref|NC_009333.1|	RefSeq	UCDS	49462	50517	.	-	0	gbkey=UCDS;gene=ORF29B;product=ORF29B
## ORF30 normal CDS
gi|139472801|ref|NC_009333.1|	RefSeq	UCDS	50723	50952	.	+	0	gbkey=UCDS;gene=ORF30;product=ORF30
## ORF31 truncated N-term overlap with ORF30, C-term overlap with ORF32 5'NC/CDS,  
## primary transcript subtract ORF30 UCDS
## possible overlap with ORF27 alternate spliced transcripts
gi|139472801|ref|NC_009333.1|	RefSeq	UCDS	51002	51452	.	+	0	gbkey=UCDS;gene=ORF31;product=ORF31
## ORF32 truncated N-term overlap with ORF31 CDS, 
## primary transcript subtract ORF31 UCDS
gi|139472801|ref|NC_009333.1|	RefSeq	UCDS	51537	52860	.	+	0	gbkey=UCDS;gene=ORF32;product=ORF32
## ORF33 truncated N-term overlap ORF32
## primary transcript subtract ORF32 UCDS
gi|139472801|ref|NC_009333.1|	RefSeq	UCDS	52910	53865	.	+	0	gbkey=UCDS;gene=ORF33;product=ORF33
## ORF29A unspliced truncated N-term overlap with ORF34 5'NC, C-term overlap with ORF33 3'NC, 
gi|139472801|ref|NC_009333.1|	RefSeq	UCDS	54176	54665	.	-	0	gbkey=UCDS;gene=ORF29A;product=ORF29A
## ORF34 truncated C-term overlap ORF35 5'NC
gi|139472801|ref|NC_009333.1|	RefSeq	UCDS	54774	55688	.	+	0	gbkey=UCDS;gene=ORF34;product=ORF34
## ORF35 truncated C-term overlap with ORF36 CDS
## primary transcript subtract ORF34 UCDS
gi|139472801|ref|NC_009333.1|	RefSeq	UCDS	55738	56075	.	+	0	gbkey=UCDS;gene=ORF35;product=ORF35
## ORF36 truncated N-term overlap ORF35 CDS, and C-term overlap with ORF37 5'NC/CDS
## primary transcript subtract ORF35
gi|139472801|ref|NC_009333.1|	RefSeq	UCDS	56190	57269	.	+	0	gbkey=UCDS;gene=ORF36;product=ORF36
## ORF37 truncated N-term overlap ORF36 CDS, and C-term overlap ORF38 5'NC/CDS
## primary transcript subtract ORF36 UCDS
gi|139472801|ref|NC_009333.1|	RefSeq	UCDS	57409	58396	.	+	0	gbkey=UCDS;gene=ORF37;product=ORF37
## ORF38 truncated N-term overlap ORF37 CDS
## UCDS contains 5'NC for better count data
## primary transcript subtract ORF37 UCDS
gi|139472801|ref|NC_009333.1|	RefSeq	UCDS	58446	58972	.	+	0	gbkey=UCDS;gene=ORF38;product=ORF38
## ORF39 normal CDS
gi|139472801|ref|NC_009333.1|	RefSeq	UCDS	59072	60274	.	-	0	gbkey=UCDS;gene=ORF39;product=ORF39
## ORF40A normal CDS
gi|139472801|ref|NC_009333.1|	RefSeq	UCDS	60407	61780	.	+	0	gbkey=UCDS;gene=ORF40A;product=ORF40A
## ORF41 truncated C-term overlap with ORF42 CDS
gi|139472801|ref|NC_009333.1|	RefSeq	UCDS	61926	62543	.	+	0	gbkey=UCDS;gene=ORF41;product=ORF41
## ORF42 truncated N-term overlap with ORF43 CDS, C-term overlap with ORF41 3'NC 
## primary transcript subtract ORF43 UCDS
gi|139472801|ref|NC_009333.1|	RefSeq	UCDS	62644	63235	.	-	0	gbkey=UCDS;gene=ORF42;product=ORF42
## ORF43 truncated N-term overlap with ORF44 CDS, and C-term overlap with ORF42 5'NC/CDS
## possible overlap ORF44 5'NC on opposite strand
gi|139472801|ref|NC_009333.1|	RefSeq	UCDS	63444	64991	.	-	0	gbkey=UCDS;gene=ORF43;product=ORF43
## ORF44 truncated N-term overlap with ORF43
## possible overlapping alternate splices
gi|139472801|ref|NC_009333.1|	RefSeq	UCDS	65052	67357	.	+	0	gbkey=UCDS;gene=ORF44;product=ORF44
## ORF45 normal CDS
## primary transcript subtract ORF46 UCDS
gi|139472801|ref|NC_009333.1|	RefSeq	UCDS	67452	68675	.	-	0	gbkey=UCDS;gene=ORF45;product=ORF45
## ORF46 truncated C-term overlap ORF45 5'NC
## primary transcript subtract ORF47 UCDS
gi|139472801|ref|NC_009333.1|	RefSeq	UCDS	68963	69503	.	-	0	gbkey=UCDS;gene=ORF46;product=ORF46
## ORF47 truncated C-term overlap with ORF46 5'NC 
## primary transcript subtract ORF48 UCDS
gi|139472801|ref|NC_009333.1|	RefSeq	UCDS	69611	70014	.	-	0	gbkey=UCDS;gene=ORF47;product=ORF47
## ORF48 normal CDS
gi|139472801|ref|NC_009333.1|	RefSeq	UCDS	70272	71480	.	-	0	gbkey=UCDS;gene=ORF48;product=ORF48
## ORF49 normal CDS
gi|139472801|ref|NC_009333.1|	RefSeq	UCDS	71729	72637	.	-	0	gbkey=UCDS;gene=ORF49;product=ORF49
## ORF50 truncated N-term overlap with ORF49 5'NC/CDS, and C-term overlap with K8 5'NC
gi|139472801|ref|NC_009333.1|	RefSeq	UCDS	72856	74688	.	+	0	gbkey=UCDS;gene=ORF50;product=ORF50
## K8 N-terminal common exon
## primary transcript subtract ORF50 UCDS
gi|139472801|ref|NC_009333.1|	RefSeq	UCDS	74949	75422	.	+	0	gbkey=UCDS;gene=K8a; product=K8a
## K8.1 N-terminal common exon
gi|139472801|ref|NC_009333.1|	RefSeq	UCDS	76014	76254	.	+	0	gbkey=UCDS;gene=K8.1; product=K8.1
## ORF52 normal CDS
gi|139472801|ref|NC_009333.1|	RefSeq	UCDS	76901	77296	.	-	0	gbkey=UCDS;gene=ORF52;product=ORF52
## ORF53 normal CDS
gi|139472801|ref|NC_009333.1|	RefSeq	UCDS	77432	77764	.	-	0	gbkey=UCDS;gene=ORF53;product=ORF53
## ORF54 normal CDS
gi|139472801|ref|NC_009333.1|	RefSeq	UCDS	77835	78722	.	+	0	gbkey=UCDS;gene=ORF54;product=ORF54
## ORF55 truncated N-term overlap with ORF56 5'NC
gi|139472801|ref|NC_009333.1|	RefSeq	UCDS	78864	79513	.	-	0	gbkey=UCDS;gene=ORF55;product=ORF55
## ORF56 truncated N-term overlap with ORF55 5'NC
gi|139472801|ref|NC_009333.1|	RefSeq	UCDS	79831	82066	.	+	0	gbkey=UCDS;gene=ORF56;product=ORF56
## ORF57 normal CDS
## primary transcript subtract ORF56 UCDS
gi|139472801|ref|NC_009333.1|	RefSeq	UCDS	82326	83644	.	+	2	gbkey=UCDS;gene=ORF57;product=ORF57
## vIRF-1 normal CDS
gi|139472801|ref|NC_009333.1|	RefSeq	UCDS	83960	85309	.	-	0	gbkey=UCDS;gene=vIRF-1;product=vIRF-1
## vIRF-4 spliced; normal CDS C-terminal large exon
gi|139472801|ref|NC_009333.1|	RefSeq	UCDS	86174	88442	.	-	1	gbkey=UCDS;gene=vIRF-4;product=vIRF-4
## vIRF-3 spliced; normal CDS C-terminal large exon
gi|139472801|ref|NC_009333.1|	RefSeq	UCDS	89700	90945	.	-	0	gbkey=UCDS;gene=vIRF-3;product=vIRF-3
## vIRF-2 spliced; normal CDS C-terminal large exon
gi|139472801|ref|NC_009333.1|	RefSeq	UCDS	92066	93620	.	-	0	gbkey=UCDS;gene=vIRF-2;product=vIRF-2
## ORF58 normal CDS
## primary transcript subtract ORF59 UCDS
gi|139472801|ref|NC_009333.1|	RefSeq	UCDS	94577	95650	.	-	0	gbkey=UCDS;gene=ORF58;product=ORF58
## ORF59 truncated N-term overlap with ORF60 3'NC, C-term overlap with ORF58 CDS
gi|139472801|ref|NC_009333.1|	RefSeq	UCDS	95700	96658	.	-	0	gbkey=UCDS;gene=ORF59;product=ORF59
## ORF60 normal CDS
## primary transcript subtract ORF61 UCDS
gi|139472801|ref|NC_009333.1|	RefSeq	UCDS	96976	97893	.	-	0	gbkey=UCDS;gene=ORF60;product=ORF60
## ORF61 truncated N-term overlap with ORF62 3'NC
gi|139472801|ref|NC_009333.1|	RefSeq	UCDS	97922	98399	.	-	0	gbkey=UCDS;gene=ORF61;product=ORF61
## ORF62 truncated N-term overlap with ORF63 5'NC, C-term overlap with ORF61 5'NC
gi|139472801|ref|NC_009333.1|	RefSeq	UCDS	100458	101171	.	-	0	gbkey=UCDS;gene=ORF62;product=ORF62
## ORF63 truncated N-term overlap with ORF62 5'NC
gi|139472801|ref|NC_009333.1|	RefSeq	UCDS	101495	104100	.	+	0	gbkey=UCDS;gene=ORF63;product=ORF63
## ORF64 truncated N-term overlap with ORF63 CDS, C-term overlap with ORF65 5'NC
## primary transcript subtract ORF63 UCDS
gi|139472801|ref|NC_009333.1|	RefSeq	UCDS	104150	111927	.	+	0	gbkey=UCDS;gene=ORF64;product=ORF64
## ORF65 normal CDS
## primary transcript subtract ORF66 UCDS
gi|139472801|ref|NC_009333.1|	RefSeq	UCDS	112037	112549	.	-	0	gbkey=UCDS;gene=ORF65;product=ORF65
## ORF66 truncated N-term overlap with ORF67, C-term overlap ORF65 5'NC 
## primary transcript subtract ORF67 UCDS
gi|139472801|ref|NC_009333.1|	RefSeq	UCDS	112651	113799	.	-	0	gbkey=UCDS;gene=ORF66;product=ORF66
## ORF67 truncated C-term overlap ORF66 5'NC/CDS
## primary transcript subtract ORF67A UCDS
gi|139472801|ref|NC_009333.1|	RefSeq	UCDS	113957	114614	.	-	0	gbkey=UCDS;gene=ORF67;product=ORF67
## ORF67A truncated C-term overlap ORF67 5'NC
gi|139472801|ref|NC_009333.1|	RefSeq	UCDS	114808	114911	.	-	0	gbkey=UCDS;gene=ORF67A;product=ORF67A
## ORF68 truncated C-term overlap ORF69 5'NC
## substantial unknown transcript on opposite strand
gi|139472801|ref|NC_009333.1|	RefSeq	UCDS	115108	116295	.	+	0	gbkey=UCDS;gene=ORF68;product=ORF68
## ORF69 normal CDS
## primary transcript subtract ORF68 UCDS
gi|139472801|ref|NC_009333.1|	RefSeq	UCDS	116544	117452	.	+	0	gbkey=UCDS;gene=ORF69;product=ORF69
## K12A kaposinA only normal CDS
gi|139472801|ref|NC_009333.1|	RefSeq	UCDS	118025	118207	.	-	0	gbkey=UCDS;gene=K12A;product=K12A
## K12Aa small exon upstream of ORF72 CDS
gi|139472801|ref|NC_009333.1|	RefSeq	UCDS	123843	124054	.	-	0	gbkey=UCDS;gene=K12Aa;product=K12Aa
##miR-region
gi|139472801|ref|NC_009333.1|	RefSeq	UCDS	119048	122159	.	-	.	gbkey=UCDS;gene=mIRregion
##DR5-repeat, truncated N-term overlap with K12A CDS
gi|139472801|ref|NC_009333.1|	RefSeq	UCDS	118257	118490	.	-	.	gbkey=UCDS;gene=DR5repeat
##DR6-repeat, truncated N-term overlap with DR5-repeat
gi|139472801|ref|NC_009333.1|	RefSeq	UCDS	118540	118845	.	-	.	gbkey=UCDS;gene=DR6repeat
## ORF71 normal CDS
## primary transcript subtract ORF72 UCDS
## possible overlap with tricistronic ORF73, 72, 71 mRNA
gi|139472801|ref|NC_009333.1|	RefSeq	UCDS	122393	122959	.	-	0	gbkey=UCDS;gene=ORF71;product=ORF71
## ORF72 truncated C-term overlap with ORF71 5'NC
## primary transcript subtract ORF73 UCDS, possible overlap with tricistronic ORF73, 72, 71 mRNA
gi|139472801|ref|NC_009333.1|	RefSeq	UCDS	123042	123815	.	-	0	gbkey=UCDS;gene=ORF72;product=ORF72
## ORF73 count N-term, C-term separate without LANA repeat, truncated C-term overlap with K12Aa
gi|139472801|ref|NC_009333.1|	RefSeq	UCDS	124104	124783	.	-	0	gbkey=UCDS;gene=ORF73a;product=ORF73a
gi|139472801|ref|NC_009333.1|	RefSeq	UCDS	126456	127446	.	-	0	gbkey=UCDS;gene=ORF73b;product=ORF73b
## K14.1 normal CDS
gi|139472801|ref|NC_009333.1|	RefSeq	UCDS	128264	129079	.	+	0	gbkey=UCDS;gene=K14;product=K14
## ORF74 normal CDS
## primary transcript subtract K14 UCDS
gi|139472801|ref|NC_009333.1|	RefSeq	UCDS	129520	130548	.	+	0	gbkey=UCDS;gene=ORF74;product=ORF74
## ORF75 normal CDS
## primary transcript subtract K15 UCDS
gi|139472801|ref|NC_009333.1|	RefSeq	UCDS	130699	134589	.	-	0	gbkey=UCDS;gene=ORF75;product=ORF75
## K15 large common C-term exon
gi|139472801|ref|NC_009333.1|	RefSeq	UCDS	134824	135287	.	-	0	gbkey=UCDS;gene=K15a;product=K15a
